# Supplementary material for: Global Potential Geographical Distribution of the Southern Armyworm (Spodoptera eridania) under Climate Change
Source: Biology (Basel). 2023 Jul 23;12(7):1040. doi: 10.3390/biology12071040 (PMC10376329; doi:10.3390/biology12071040)
Supplement: Supplementary file 1 [file biology-12-01040-s001.zip]

Archive with 1 entries (1 files):
- biology-2450827-supplementary.pdf
